# Supplementary material for: Unraveling the Role of the Tyrosine Tetrad from the Binding Site of the Epigenetic Writer MLL3 in the Catalytic Mechanism and Methylation Multiplicity
Source: Int J Mol Sci. 2022 Sep 7;23(18):10339. doi: 10.3390/ijms231810339 (PMC9499395; doi:10.3390/ijms231810339)
Supplement: Supplementary file 1 [file ijms-23-10339-s001.zip]

Archive with 1 entries (1 files):
- ijms-1873739-supplementary.pdf
